# Supplementary material for: piRNA DQ690018 increased bone mass by promoting the proliferation and osteogenic differentiation of BMSCs
Source: J Orthop Surg Res. 2025 Dec 7;21:29. doi: 10.1186/s13018-025-06360-4 (PMC12797675; doi:10.1186/s13018-025-06360-4)
Supplement: Supplementary file 1 — Supplementary Material 1 [file 13018_2025_6360_MOESM1_ESM.xls]

## Sheet: 引物
Primer name	Sequence
DQ690018	TACCAGAAGTCGACCGAGCTG
DQ691624	CCTGTGTGCATGTGCATGTGTGTA
DQ541218	CTGGGAATACCGGGTGCTGTA
DQ548430	TGATGTGTTGTTGCCATGGTAATCCTG
mmu_piR_038328	CGCAGCGTATATTAAAGTTGCTGCAGT
DQ564913	TACCCTACTGATGATGTGTTGTTGCCA
DQ720186	AGAGCACCCCATTGGCTACC
mmu_piR_038323	ATCAGACCCCAGAAAAGGTGTTGG
DQ541113	CTAGGAATAATGGAATAGGACCGCGG
DQ717385	CCGAGTTGTGTGTGCATGTTCATGT
DQ540403	CAAGAACGAAAGTCGGAGGTTCGAAGA
DQ698371	CGAAAGATGGTGAACTATGCCTGGG
DQ551625	TGGAAAGGATGAACGAACTTGGCCT
DQ553409	TGGATACCGCAGCTAGGAATAATGGAA
DQ712837	CCGCAGGTAGATAGAACAGGTCTTGTT
DQ543701	AATATTATCGCGAAGGCCCGCG
DQ540058	TAACGGGAAACCTCACCCGG
DQ540285	ATCGATGTGGTGCTCCGGAG
DQ540412	CAAGATTCCCATTCTTGCGACCCG
DQ540981	TAATATTCGGGCCGCCGGTGAAATA
DQ705779	CGCGGCCTAGTTTGAGAGTTTTAACAC
DQ551352	TGCTTCAAGAACAGGATGATGCGGA
DQ704145	TCCGCTACTAGAGCAACGTAGAATCTG
DQ692336	GGCCGCTAGGTTGTTTTTTCAGCTTTA
DQ717692	TCCGCTCTAAAACAGTTTTAGATGGGC
DQ701847	TGGCGGCCTCAACTAATTCTCTTGTA
DQ715865	GCGGCCTCCAGTTTTGAGTGAAATTA
DQ687024	CGGCCGTTCTACAAACTCTTTCTCTCA
mmu_piR_038740	CCGCCACAAATTTGCAACAAGAGTAG
DQ714814	GCGTCGCGCCTATGAATTTTCTCAATA
DQ568026	CGTATCATCGATGCAAAAGGACCAGAC
DQ704406	CGCTGCTAAAGGTAAAGACATGACCCA
DQ707245	TCGTCGGCCTAACAAGGAGATTGATAT
mmu_piR_039239	CCGCCTCTAAATCACTAGCTGAAGCT
DQ702405	GCCGCTGGTACCTAGTCTTTGAATTTG
DQ718467	CCGCCGGTGTGAGTTTTATTGTATTGT
DQ689702	CGTGCCATCGAGTCTTGTTGATCTC
DQ696173	GCCTCGGCCGTGAAATAACATATTCATAC
DQ688627	CCTGGCGCCGGTAATCTTGAATTTTTAAAG
DQ727121	CGCTCGCCGGTGTATTTAGAATCTGTAA
