# Supplementary material for: piRNA DQ690018 increased bone mass by promoting the proliferation and osteogenic differentiation of BMSCs
Source: J Orthop Surg Res. 2025 Dec 7;21:29. doi: 10.1186/s13018-025-06360-4 (PMC12797675; doi:10.1186/s13018-025-06360-4)
Supplement: Supplementary file 2 — Supplementary Material 2 [file 13018_2025_6360_MOESM2_ESM.xls]

## Sheet: Figure1D
	ST		GM		P value
DQ690018	1	0.829978	155.751	83.0777	0.032092
DQ568026	1	0.509624	2.61277	0.617196	0.025123
DQ702405	1	0.346105	0.193766	0.10728	0.018243
mmu_piR_038328	1	0.184922	0.493924	0.069527	0.011361
mmu_piR_038323	1	0.214293	0.527136	0.18017	0.04301
DQ705779	1	0.343749	0.375302	0.128151	0.041995

## Sheet: Figure1E
	NC		IGF1		P value
DQ690018	1	0.262363	46.3823	13.9539	0.0048896

## Sheet: Figure1F
	NC		bFGF		P value
DQ690018	1	0.276902	38.2015	2.65018	1.73486e-05

## Sheet: Figure2A
	Mimics NC		DQ690018 mimics		P value
DQ690018	1	0.354593	93.8461	5.98147	1.14584e-05

## Sheet: Figure2B
	Mimics NC		DQ690018 mimics		P value
0 hour	0.450833	0.033265	0.482667	0.024006	0.089426
24 hours	0.808833	0.090553	0.920333	0.072905	0.041775
48 hours	1.257	0.105457	1.74017	0.128377	3.89e-05
72 hours	2.1625	0.141444	2.68133	0.10521	1.21e-07
96 hours	2.70742	0.069753	3.2665	0.182544	4.65e-06

## Sheet: Figure2D
	Mimics NC		DQ690018 mimics		P value
DQ690018	66.3333	7.37111	100.833	6.61564	0.0031662

## Sheet: Figure2F
	Mimics NC		DQ690018 mimics		P value
DQ690018	18.8333	0.251661	36.0667	0.763763	0.000209016

## Sheet: Figure2I
	Mimics NC		DQ690018 mimics		P value
DQ690018	70	20.4803	145.294	58.0202	6.181e-05

## Sheet: Figure3A
	Inhibitors NC		DQ690018 inhibitors		P value
DQ690018	1	0.354593	93.8461	5.98147	1.14584e-05

## Sheet: Figure3B
	Inhibitors NC		DQ690018 inhibitors		P value
0 hour	0.5085	0.021778	0.5025	0.022906	0.651923
24 hours	1.02533	0.123642	0.8925	0.034087	0.045904
48 hours	1.611	0.142158	1.21817	0.078893	0.000388
72 hours	2.071	0.135904	1.5945	0.05442	0.000131
96 hours	2.45533	0.100313	1.79483	0.165052	2.6e-05

[truncated: 14 more sheets: Figure3D, Figure3F, Figure3I, Figure4E, Figure4F, Figure4G , Figure4I, Figure5A, Figue5B, Figure5F, Figure5G, Figure6B, Figure6C, Figure6D]
